# Supplementary material for: Effect of Different Exercise Interventions on Grip Strength, Knee Extensor Strength, Appendicular Skeletal Muscle Index, and Skeletal Muscle Index Strength in Patients with Sarcopenia: A Meta-Analysis of Randomized Controlled Trials
Source: Diseases. 2024 Apr 2;12(4):71. doi: 10.3390/diseases12040071 (PMC11049519; doi:10.3390/diseases12040071)
Supplement: Supplementary file 1 [file diseases-12-00071-s001.zip]

Archive with 3 entries (3 files):
- Supplementary Materials S1.pdf
- Supplementary Materials S2.xlsx
- Supplementary Materials S3.pdf
